# Supplementary material for: A Novel Standardized Cannabis sativa L. Extract and Its Constituent Cannabidiol Inhibit Human Polymorphonuclear Leukocyte Functions
Source: Int J Mol Sci. 2019 Apr 13;20(8):1833. doi: 10.3390/ijms20081833 (PMC6515348; doi:10.3390/ijms20081833)
Supplement: Supplementary file 1 [file ijms-20-01833-s001.zip]

Archive with 2 entries (2 files):
- Figure S1.pdf
- Table S1 .pdf
